# Supplementary material for: Effect of the Topical Repellent para-Menthane-3,8-diol on Blood Feeding Behavior and Fecundity of the Dengue Virus Vector Aedes aegypti
Source: Insects. 2018 Jun 4;9(2):60. doi: 10.3390/insects9020060 (PMC6023277; doi:10.3390/insects9020060)
Supplement: Supplementary file 1 [file insects-09-00060-s001.zip]

Archive with 1 entries (1 files):
- insects-297981-supplementary.xlsx
