# Supplementary material for: Effect of the Topical Repellent para-Menthane-3,8-diol on Blood Feeding Behavior and Fecundity of the Dengue Virus Vector Aedes aegypti
Source: Insects. 2018 Jun 4;9(2):60. doi: 10.3390/insects9020060 (PMC6023277; doi:10.3390/insects9020060)
Supplement: Supplementary file 1 [file insects-09-00060-s001.zip › insects-297981-supplementary.xlsx]

## Sheet: Baseline- Base weight
Baseline Experiment- Base weight
Each data point represents a mosquito's weight in grams
Non-blood-fed, non-sugar-fed weights
0.0019
0.0023
0.0025
0.0028
0.0026
0.0025
0.0023
0.002
0.0022
0.0026
0.0025
0.0023
0.0021
0.0018
0.0018
0.0021
0.002
0.0015
0.0021
0.0017
0.0014
0.0008
0.0019
0.0019
0.0018
0.0025
0.0025
0.0015
0.0024
0.002
0.0019
0.001
0.0018
0.002
0.0021
0.0018
0.002
0.0021
0.0023
0.0025
0.0014
0.0022
0.0018
0.0022
0.002
0.0022
0.0019
0.0023
0.002
0.0017
0.0007
0.0022
0.0016
0.0022
0.002
0.0019
0.0006
0.002
0.001
0.0019
0.0014
0.0009
0.0019
0.0022
0.002
0.002
0.0014
0.0025
0.0019
0.002
0.001
0.002
0.0018
0.0017
0.0018
0.0015
0.0016
0.0018
0.0018
0.0022
0.0021
0.0016
0.0017
0.0019
0.002
0.002
0.0022
0.0021
0.0021
0.0017
0.0018
0.0021
0.0017
0.0022
0.0023
0.0025
0.0025
0.0019
0.0007
0.0018

## Sheet: Baseline- Blood feeding
Baseline Experiment- Blood Feeding
Each data point represents a mosquito's weight in grams
a	Control: Non-blood-fed, sugar-fed weight
b	Blood feeding time--30 min
c	Blood feeding time--1 hr
	T1			T2			T3
	a	b	c	a	b	c	a	b	c
R1	0.0027	0.0023	0.0024	0.0021	0.0046	0.0025	0.0023	0.0056	0.0028
	0.0022	0.0041	0.0051	0.0018	0.0029	0.0028	0.0023	0.0046	0.0024
	0.0028	0.0023	0.0042	0.0027	0.0024	0.0047	0.0021	0.0032	0.0024
	0.0027	0.0034	0.0038	0.0022	0.0026	0.0021	0.0029	0.0031	0.0026
	0.0029	0.003	0.0029	0.0024	0.0043	0.0023	0.0023	0.0025	0.0042
	0.0027	0.0023	0.0037	0.0022	0.004	0.0043	0.0031	0.0051	0.0054
	0.0035	0.0024	0.0036	0.0022	0.0051	0.0041	0.0019	0.0036	0.0069
	0.004	0.0028	0.0036	0.003	0.0065	0.0053	0.0022	0.0022	0.0023
	0.0034	0.0037	0.0035	0.0023	0.0047	0.0045	0.0018	0.0046	0.0021
	0.0028	0.003	0.0037	0.0022	0.004	0.0054	0.022	0.0045	0.0018
R2	0.0039	0.004	0.0032		0.0038	0.0051		0.0023	0.0053
	0.003	0.0038	0.0037		0.0025	0.0048		0.0038	0.0047
	0.0028	0.0036	0.004		0.0026	0.0063		0.0023	0.0055
	0.0034	0.0031	0.0035		0.0052	0.0052		0.0037	0.0046
	0.0027	0.003	0.0053		0.0041	0.0055		0.0023	0.0023
	0.0026	0.0041	0.0035		0.0013	0.0059		0.0059	0.0018
	0.0029	0.0032	0.0045		0.0054	0.0055		0.0062	0.0051
	0.0033	0.0025	0.0028		0.0043	0.0026		0.0053	0.0028
	0.003	0.0031	0.0042		0.0027	0.0039		0.003	0.0029
	0.0033	0.0048	0.0044		0.0023	0.005		0.0045	0.0063
R3		0.0037	0.0027		0.0031	0.0049		0.0046	0.0018
		0.0028	0.0035		0.0022	0.0021		0.0025	0.002
		0.0054	0.0034		0.0028	0.0034		0.0044	0.0025
		0.003	0.0051		0.0066	0.0053		0.0055	0.0025
		0.0039	0.0035		0.0024	0.0053		0.0043	0.0032
		0.0052	0.0035		0.0046	0.006		0.0036	0.0032
		0.0057	0.0038		0.0048	0.0044		0.0067	0.0024
		0.0025	0.0031		0.0027	0.0047		0.0051	0.0063
		0.0023	0.0032		0.0032	0.0047		0.0052	0.0053
		0.0036	0.0026		0.0037	0.0023		0.006	0.0057

## Sheet: Baseline- Fecundity
Baseline Experiment- Fecundity
Each data point represents a number of eggs oviposited by a mosquito
*Each data point is not necessarily related to the other throughout the days 15-21
	T1					T2							Experiment 2 Trial 1 Control							Experiment 2 Trial 1 Treatment
	Day 15	Day 16	Day 17	Day 18	Day 19	Day 15	Day 16	Day 17	Day 18	Day 19	Day 20	Day 21	Day 15	Day 16	Day 17	Day 18	Day 19	Day 20	Day 21	Day 15	Day 16	Day 17	Day 18	Day 19	Day 20	Day 21
R1	0	0	3	8	0	0	0	0	0	3	4	0	0	0	6	1	3	5	0	0	0	9	83	0	0	0
	0	0	0	0	0	0	1	4	5	16	0	0	0	0	16	37	33	0	0	0	0	6	0	0	0	0
	0	0	0	0	0	0	1	24	0	42	27	0	0	0	2	4	0	18	0	0	0	0	25	0	5	0
	0	0	0	0	0	0	0	0	0	8	1	8	0	0	0	28	1	0	2	0	0	0	33	14	9	0
	0	0	0	0	0	0	0	0	0	0	0	0	0	0	0	93	0	0	0	0	0	0	5	0	24	0
	0	0	0	68	0	0	0	39	0	15	21	6	0	0	0	90	0	0	0	0	0	0	79	0	0	0
	0	0	0	4	29	0	34	60	0	0	0	0	0	0	0	13	1	0	3	0	0	0	3	0	0	0
	0	0	16	52	40	0	0	25	0	0	3	0	0	0	0	3	0	0	0	0	0	0	58	1	18	5
	0	0	0	2	3	0	0	19	0	11	13	0	0	0	0	119	0	0	0	0	0	0	0	0	0	0
	0	0	0	0	0	0	0	36	1	0	0	0	0	0	0	0	5	12	0	0	0	0	0	0	0	0
R2	0	0	30	25	0	0	0	2	0	3	1	0	0	0	0	0	0	0	0	0	0	0	0	0	0	0
	0	0	0	2	0	0	0	1	0	1	0	1	0	0	0	0	0	0	0	0	0	0	0	0	0	0
	0	0	0	0	0	0	7	38	9	10	0	0	0	0	0	0	0	0	0	0	0	0	0	0	0	0
	0	0	0	0	0	0	0	37	0	1	10	0	0	0	0	0	0	0	0	0	0	0	0	0	0	0
	0	0	13	16	39	0	0	29	0	0	0	0	0	0	0	0	0	0	0	0	0	0	0	0	27	0
	0	0	0	0	0	0	70	58	0	3	0	0	0	0	0	0	0	0	0	0	0	0	0	0	0	0
	0	0	0	1	0	0	0	4	0	0	0	0	0	0	0	0	0	0	0	0	0	0	0	0	0	0
	0	0	0	24	1	0	0	57	0	0	0	0	0	0	0	0	0	0	0	0	0	0	0	0	0	0
	0	0	0	14	0	0	0	14	0	23	9	1	0	0	0	0	0	0	0	0	0	0	0	0	0	0
	0	0	0	0	0	0	0	4	0	0	0	0	0	0	0	0	0	0	0	0	0	0	0	0	0	0
R3	0	0	0	3	0	0	0	35	0	1	3	0
	0	0	0	37	0	0	0	36	0	6	0	0
	0	0	0	32	7	0	0	16	0	0	0	0
	0	0	0	0	0	0	0	5	0	11	0	0
	0	0	0	0	0	0	0	5	0	1	2	0
	0	0	0	0	0	0	0	10	0	11	20	0
	0	0	0	0	0	0	0	78	0	0	0	0
	0	0	0	0	0	0	0	4	0	0	0	0
	0	0	0	0	0	0	0	19	0	1	6	0
	0	0	0	0	0	0	0	7	0	10	11	0
R4	0	0	0	0	0	0	0	9	0	0	0	2
	0	0	0	0	0	0	0	31	0	39	0	0
	0	0	0	0	0	0	0	6	0	4	1	1
	0	0	0	0	0	0	0	98	0	0	0	0
	0	0	0	0	0	0	0	24	0	0	21	0
	0	0	0	0	0	0	0	89	0	0	0	0
	0	0	0	0	0	0	0	2	0	6	6	4
	0	0	0	0	0	0	0	2	0	31	3	0
	0	0	0	0	0	0	0	4	16	8	0	21
	0	0	0	0	0	0	0	35	2	8	16	0
R5						0	0	0	0	0	0	0
						0	0	0	0	0	0	0
						0	0	0	1	20	22	5
						0	0	0	6	0	0	0
						0	0	0	21	0	12	0
						0	0	0	16	2	50	0
						0	0	0	6	4	5	8
						0	0	0	4	0	0	0
						0	0	0	0	42	0	0
						0	0	0	0	8	0	0
R6						0	0	0	0	64	0	0
						0	0	0	0	1	0	0
						0	0	0	0	8	0	0
						0	0	0	0	0	0	0
						0	0	0	0	0	0	0
						0	0	0	0	0	8	0
						0	0	0	0	0	0	0
						0	0	0	0	0	0	0
						0	0	0	0	0	0	0
						0	0	0	0	0	0	0
R7						0	0	0	0	0	0	0
						0	0	0	0	0	0	0
						0	0	0	0	0	0	0
						0	0	0	0	0	0	0
						0	0	0	0	0	0	0
						0	0	0	0	0	0	0
						0	0	0	0	0	0	0
						0	0	0	0	0	0	0
						0	0	0	0	0	0	0
						0	0	0	0	0	0	0
R8						0	0	0	0	0	0	0
						0	0	0	0	0	0	0
						0	0	0	0	0	0	0
						0	0	0	0	0	0	0
						0	0	0	0	0	0	0
						0	0	0	0	0	0	0
						0	0	0	0	0	0	0
						0	0	0	0	0	0	0
						0	0	0	0	0	0	0
						0	0	0	0	0	0	0

## Sheet: Experiment 1-Blood feeding
Experiment 1
Each data point represents a mosquito's weight in grams
	T1		T2		T3		T4		T5		T6		T7		T8		T9
	Non-exposed	Exposed	Non-exposed	Exposed	Non-exposed	Exposed	Non-exposed	Exposed	Non-exposed	Exposed	Non-exposed	Exposed	Non-exposed	Exposed	Non-exposed	Exposed	Non-exposed	Exposed
R1	0.0041	0.0042	0.0029	0.0064	0.0046	0.0051	0.0022	0.0037	0.0019	0.0042	0.003	0.0027	0.007	0.0041	0.0023	0.0045	0.0055	0.003
	0.0018	0.0026	0.0061	0.0049	0.0037	0.0051	0.0041	0.0059	0.0029	0.0019	0.0067	0.0028	0.0063	0.0029	0.0026	0.005	0.0022	0.0025
	0.0048	0.0022	0.0056	0.0053	0.0056	0.0026	0.0024	0.0021	0.0017	0.0023	0.0077	0.0028	0.0062	0.0065	0.0023	0.0022	0.0065	0.0035
	0.0051	0.0014	0.0057	0.0049	0.0022	0.0047	0.0025	0.0021	0.0019	0.005	0.003	0.0048	0.0017	0.0047	0.0064	0.0019	0.0048	0.0024
	0.0033	0.0051	0.0032	0.0035	0.0029	0.0022	0.0056	0.0023	0.002	0.0035	0.0029	0.0026	0.0021	0.0025	0.002	0.0024	0.0051	0.0033
	0.0051	0.0055	0.0023	0.0059	0.0048	0.0046	0.0028	0.0025	0.0022	0.0033	0.0028	0.0015	0.003	0.0062	0.0074	0.0018	0.005	0.0057
	0.0043	0.0019	0.0047	0.0024	0.0041	0.0019	0.0035	0.0028	0.0021	0.0028	0.0028	0.0069	0.0052	0.0024	0.0026	0.0024	0.005	0.006
	0.0052	0.0019	0.0022	0.0017	0.0019	0.0044	0.0029	0.0025	0.0047	0.0026	0.0056	0.0067	0.002	0.0028	0.0021	0.0057	0.0026	0.0063
	0.0046	0.0048	0.0058	0.0059	0.0025	0.0019	0.0029	0.0024	0.0026	0.0025	0.0055	0.0017	0.0053	0.0018	0.003	0.0024	0.0059	0.0072
	0.0048	0.0028	0.0026	0.0061	0.0025	0.0022	0.0056	0.0029	0.0022	0.0026	0.0047	0.0024	0.0022	0.0052	0.0051	0.0023	0.0024	0.0056
R2	0.0039	0.0022	0.0051	0.0048	0.005	0.0014	0.0025	0.006	0.0045	0.003	0.0029	0.0062	0.0026	0.0026	0.0033	0.0019	0.0023	0.0019
	0.0051	0.0043	0.0028	0.0032	0.0057	0.002	0.0027	0.0021	0.0018	0.0023	0.003	0.0066	0.0025	0.0022	0.0035	0.0056	0.0024	0.0057
	0.0019	0.0018	0.0031	0.0029	0.0021	0.0044	0.0055	0.0031	0.0041	0.0026	0.006	0.0055	0.0075	0.0022	0.002	0.0017	0.0055	0.0067
	0.0019	0.0049	0.0042	0.0024	0.0021	0.0039	0.0022	0.0033	0.0019	0.0019	0.0025	0.0029	0.0025	0.005	0.0055	0.0034	0.0022	0.0065
	0.0047	0.0022	0.0058	0.0024	0.0019	0.0036	0.0032	0.0053	0.004	0.0024	0.0058	0.006	0.0022	0.0022	0.0025	0.002	0.0031	0.0019
	0.0052	0.0046	0.0051	0.0032	0.0048	0.0026	0.0029	0.0036	0.0041	0.0019	0.0027	0.0025	0.0025	0.0021	0.0056	0.0025	0.0065	0.007
	0.0032	0.0045	0.006	0.0026	0.0027	0.0045	0.003	0.0034	0.0041	0.0022	0.0027	0.0025	0.0026	0.0023	0.0024	0.0047	0.0072	0.0026
	0.0033	0.0047	0.0048	0.0028	0.0023	0.0017	0.0025	0.0024	0.0023	0.0037	0.0021	0.0055	0.0027	0.0059	0.007	0.0055	0.0072	0.0059
	0.0023	0.0049	0.0034	0.0029	0.0023	0.0021	0.0017	0.0018	0.004	0.0028	0.0056	0.0069	0.0026	0.0025	0.0024	0.002	0.0044	0.0025
	0.0026	0.0019	0.0031	0.0029	0.0047	0.0049	0.0029	0.0021	0.0022	0.0021	0.0021	0.0025	0.0027	0.0025	0.0053	0.0057	0.0024	0.0054
R3	0.0069	0.0026	0.0064	0.0049	0.0051	0.0048	0.0022	0.0028	0.0022	0.0047	0.0025	0.0029	0.0062	0.0024	0.002	0.0021	0.0055	0.0026
	0.0051	0.0061	0.0018	0.0028	0.0039	0.0034	0.0024	0.0021	0.0019	0.002	0.0068	0.0024	0.0021	0.0025	0.0032	0.0026	0.0047	0.0025
	0.0044	0.0024	0.0054	0.0042	0.0059	0.0054	0.0061	0.0023	0.0015	0.0023	0.0023	0.0057	0.006	0.0024	0.0025	0.0041	0.0045	0.006
	0.002	0.0024	0.0059	0.0027	0.0041	0.0048	0.0054	0.0024	0.0046	0.0025	0.0063	0.0031	0.0063	0.0054	0.0033	0.0026	0.0029	0.0028
	0.0021	0.0021	0.0038	0.0052	0.0039	0.0028	0.0048	0.0032	0.0019	0.0026	0.0057	0.0068	0.0029	0.0063	0.0041	0.0023	0.005	0.0046
	0.0059	0.0045	0.0053	0.0024	0.0056	0.0044	0.0028	0.0026	0.0024	0.0021	0.0021	0.0026	0.0025	0.005	0.0026	0.0022	0.006	0.002
	0.0055	0.0028	0.0055	0.0028	0.005	0.0029	0.0026	0.0025	0.0021	0.0023	0.0065	0.0068	0.005	0.0048	0.0024	0.0033	0.003	0.003
	0.0022	0.0057	0.0057	0.0029	0.0022	0.0021	0.0022	0.0041	0.0019	0.0021	0.0036	0.0024	0.0068	0.0028	0.002	0.002	0.0025	0.0065
	0.0049	0.0047	0.0025	0.0049	0.0041	0.0044	0.0049	0.0021	0.0036	0.0015	0.0058	0.0058	0.0067	0.0029	0.0027	0.0021	0.0046	0.0056
	0.0045	0.0025	0.0022	0.0031	0.005	0.0042	0.0027	0.0031	0.0017	0.0022	0.0063	0.0024	0.0052	0.0023	0.0024	0.0024	0.0045	0.003
R4	0.0026	0.0044	0.0031	0.0049	0.0022	0.005	0.0023	0.002	0.0021	0.0022	0.0022	0.0056	0.0029	0.0045	0.0026	0.002	0.0059	0.0022
	0.0024	0.0023	0.0055	0.0032	0.0022	0.0059	0.0071	0.0014	0.0021	0.0023	0.0039	0.0058	0.0028	0.007	0.0025	0.0022	0.0062	0.0022
	0.0018	0.006	0.0055	0.0033	0.0056	0.0029	0.0029	0.0021	0.0021	0.0017	0.006	0.0033	0.0022	0.005	0.0023	0.0025	0.0055	0.0023
	0.0042	0.0025	0.0031	0.0022	0.0055	0.0029	0.0049	0.0058	0.0019	0.0017	0.0025	0.0018	0.005	0.0044	0.0064	0.0035	0.0032	0.0051
	0.0045	0.0017	0.0063	0.0053	0.0055	0.0027	0.0056	0.0029	0.0037	0.0022	0.0047	0.0032	0.0068	0.0049	0.003	0.0027	0.0055	0.0026
	0.0026	0.005	0.0033	0.0035	0.0062	0.0042	0.0016	0.005	0.002	0.0022	0.006	0.0021	0.0024	0.0054	0.003	0.0031	0.0026	0.0025
	0.0019	0.0049	0.0056	0.0059	0.0056	0.0032	0.0029	0.002	0.0019	0.0018	0.0052	0.0056	0.0021	0.0022	0.0022	0.0024	0.0051	0.0045
	0.0056	0.0053	0.0033	0.0034	0.0055	0.0024	0.0023	0.0018	0.002	0.0019	0.0057	0.0061	0.007	0.0021	0.0071	0.0061	0.0025	0.0025
	0.002	0.0022	0.0026	0.0059	0.0051	0.0044	0.0029	0.0022	0.002	0.0019	0.006	0.0027	0.0049	0.0023	0.0027	0.0019	0.0063	0.002
	0.0024	0.0023	0.0029	0.0047	0.002	0.0021	0.002	0.0032	0.0016	0.0018	0.0024	0.0025	0.0066	0.0055	0.0037	0.0021	0.006	0.0021
R5	0.0051	0.0023	0.0028	0.0053	0.0042	0.0047	0.0049	0.0022	0.0029	0.0019	0.0053	0.0032	0.0045	0.0025	0.0051	0.0025	0.003	0.0061
	0.0025	0.0045	0.0032	0.0032	0.0045	0.0045	0.0026	0.0051	0.0019	0.0016	0.0052	0.0033	0.0052	0.002	0.0061	0.0022	0.0063	0.0022
	0.0067	0.0021	0.0028	0.0024	0.0045	0.0049	0.0036	0.0047	0.0029	0.0019	0.0051	0.0025	0.0067	0.0034	0.0023	0.0024	0.0047	0.0023
	0.0059	0.0023	0.0027	0.0049	0.0044	0.0051	0.0022	0.0028	0.0021	0.0016	0.0054	0.0064	0.006	0.0017	0.0054	0.0023	0.005	0.0047
	0.0023	0.0027	0.0069	0.0044	0.0061	0.003	0.0023	0.0027	0.002	0.0017	0.0058	0.0077	0.0062	0.0017	0.0032	0.0023	0.006	0.0026
	0.0029	0.0053	0.0027	0.0026	0.0025	0.0028	0.0022	0.0029	0.0018	0.0018	0.002	0.0025	0.0057	0.005	0.0053	0.002	0.0025	0.0046
	0.0023	0.0021	0.0059	0.0032	0.0051	0.0026	0.0023	0.0018	0.0021	0.0018	0.0053	0.0065	0.0055	0.0044	0.0025	0.0029	0.0065	0.0025
	0.002	0.0043	0.0044	0.0028	0.004	0.0049	0.0063	0.0034	0.0022	0.0023	0.0047	0.0028	0.0028	0.0023	0.0053	0.0025	0.0022	0.006
	0.0023	0.0054	0.0043	0.0021	0.0043	0.0026	0.0026	0.0027	0.0018	0.0016	0.0054	0.006	0.0026	0.0053	0.006	0.0062	0.0044	0.0054
	0.0061	0.0021	0.0058	0.0036	0.0048	0.0025	0.0023	0.0022	0.0024	0.0021	0.0059	0.005	0.0061	0.0053	0.0043	0.0045	0.0017	0.006
R6	0.007	0.0059	0.0022	0.0029	0.0055	0.003	0.0028	0.0028	0.0019	0.0021	0.004	0.0075	0.0053	0.002	0.0057	0.0027	0.0054	0.0034
	0.0024	0.0057	0.0054	0.0048	0.0033	0.0021	0.0035	0.0022	0.002	0.0024	0.0025	0.0057	0.006	0.0022	0.003	0.0034	0.003	0.0044
	0.0029	0.0031	0.0059	0.0048	0.0025	0.0025	0.0049	0.002	0.0015	0.0023	0.0054	0.003	0.0019	0.0065	0.0064	0.0031	0.0022	0.0017
	0.0024	0.0025	0.0049	0.0033	0.0027	0.0045	0.0052	0.0025	0.0021	0.0022	0.0023	0.0061	0.0046	0.006	0.0054	0.0042	0.005	0.0025
	0.002	0.0043	0.0023	0.003	0.0022	0.0053	0.0039	0.002	0.0023	0.002	0.0054	0.0033	0.0026	0.0051	0.0022	0.0052	0.0025	0.0032
	0.0025	0.0027	0.0024	0.0062	0.0031	0.0026	0.0025	0.0022	0.0025	0.0018	0.006	0.0028	0.002	0.004	0.004	0.0021	0.0062	0.0053
	0.0067	0.0035	0.0055	0.0027	0.0029	0.0025	0.0018	0.0023	0.002	0.0025	0.0026	0.0033	0.0056	0.0048	0.0029	0.0027	0.0065	0.0041
	0.0022	0.0038	0.0022	0.0045	0.0046	0.0063	0.0022	0.0028	0.0022	0.0017	0.0058	0.0026	0.0052	0.002	0.002	0.0022	0.0023	0.0024
	0.0024	0.0053	0.0056	0.0047	0.0044	0.0048	0.0049	0.0024	0.0018	0.0022	0.003	0.0061	0.002	0.0021	0.0063	0.004	0.0063	0.0035
	0.0032	0.0048	0.0069	0.0029	0.0024	0.0024	0.0022	0.0022	0.0023	0.0019	0.006	0.0067	0.0054	0.0062	0.0052	0.0024	0.0025	0.0024
R7							0.0027	0.0058					0.0027	0.0042	0.0025	0.0027	0.0024	0.0027
							0.0066	0.0024					0.0052	0.006	0.0023	0.003	0.0025	0.0027
							0.006	0.0057					0.005	0.0057	0.0055	0.0025	0.0023	0.0027
							0.002	0.0029					0.0047	0.0044	0.0022	0.0021	0.0053	0.003
							0.0033	0.0029					0.0023	0.0022	0.0025	0.0026	0.0079	0.002
							0.0033	0.0059					0.0066	0.0052	0.0026	0.0025	0.0025	0.0026
							0.0022	0.0033					0.002	0.0053	0.0022	0.0019	0.0056	0.0025
							0.0025	0.0032					0.0058	0.0054	0.0027	0.0024	0.0057	0.0025
							0.0062	0.0025					0.0035	0.0043	0.0027	0.0032	0.0055	0.0023
							0.0019	0.0027					0.003	0.0028	0.0062	0.0072	0.005	0.0024
R8							0.0026	0.0032					0.0044	0.0056	0.002	0.0032	0.0063	0.0026
							0.004	0.0064					0.0043	0.003	0.0024	0.0053	0.0061	0.003
							0.0048	0.0025					0.0065	0.0049	0.0056	0.005	0.005	0.005
							0.0051	0.0023					0.0059	0.0056	0.0022	0.0025	0.0047	0.0062
							0.0061	0.0019					0.0059	0.0022	0.0062	0.0027	0.0055	0.003
							0.0056	0.0047					0.0044	0.002	0.0047	0.0061	0.0025	0.0041
							0.0025	0.0027					0.0052	0.0024	0.0027	0.0029	0.002	0.0055
							0.0031	0.0052					0.0044	0.0042	0.0055	0.0029	0.0039	0.0052
							0.0022	0.003					0.005	0.0055	0.0059	0.003	0.0041	0.0027
							0.0041	0.0029					0.0049	0.0045	0.0056	0.0028	0.0022	0.0054
R9							0.0023	0.003					0.0072	0.0061	0.003	0.0022	0.0025	0.0029
							0.0025	0.0058					0.0061	0.006	0.0024	0.0062	0.0065	0.0033
							0.0061	0.0056					0.0019	0.0054	0.002	0.0021	0.0067	0.0065
							0.0022	0.0059					0.0025	0.0068	0.0021	0.006	0.0035	0.0048
							0.002	0.0064					0.003	0.0053	0.006	0.005	0.0027	0.0045
							0.0029	0.0027					0.0043	0.0052	0.0035	0.0049	0.0047	0.0025
							0.0067	0.0025					0.0027	0.0052	0.002	0.0051	0.0025	0.0055
							0.0019	0.0024					0.0024	0.0071	0.0043	0.0048	0.0053	0.0023
							0.0028	0.0024					0.0052	0.006	0.0025	0.002	0.0022	0.0024
							0.0019	0.0051					0.0021	0.0022	0.0021	0.0019	0.0053	0.0027
R10							0.0056	0.0031					0.0051	0.0056	0.0053	0.0041	0.0063	0.0023
							0.003	0.0055					0.0062	0.004	0.0046	0.0022	0.0049	0.006
							0.0019	0.0022					0.0024	0.0028	0.0033	0.0021	0.0024	0.006
							0.0055	0.0025					0.0026	0.0025	0.0061	0.0055	0.0028	0.0061
							0.0019	0.0019					0.0057	0.0054	0.002	0.0022	0.003	0.0023
							0.002	0.0022					0.0026	0.007	0.0056	0.003	0.0056	0.0036
							0.0019	0.0019					0.0063	0.0021	0.003	0.0025	0.002	0.006
							0.0031	0.0023					0.0059	0.0058	0.0026	0.0022	0.0025	0.0027
							0.0043	0.005					0.0045	0.0023	0.0027	0.002	0.0022	0.0022
							0.0023	0.0018					0.0032	0.0021	0.0023	0.0021	0.0058	0.0025

## Sheet: Exp. 1- blood-fed only
Experiment 1
Subset: weights of mosquitoes that blood-fed (in grams)
	T1		T2		T3		T4		T5		T6		T7		T8		T9
	Non-exposed	Exposed	Non-exposed	Exposed	Non-exposed	Exposed	Non-exposed	Exposed	Non-exposed	Exposed	Non-exposed	Exposed	Non-exposed	Exposed	Non-exposed	Exposed	Non-exposed	Exposed
R1	0.0041	0.0042	NB	0.0064	0.0046	0.0051	NB	NB	NB	0.0042	NB	NB	0.007	0.0041	NB	0.0045	0.0055	NB
	NB	NB	0.0061	0.0049	0.0037	0.0051	0.0041	0.0059	0.0029	NB	0.0067	NB	0.0063	NB	NB	0.005	NB	NB
	0.0048	NB	0.0056	0.0053	0.0056	NB	NB	NB	NB	0.0023	0.0077	NB	0.0062	0.0065	NB	NB	0.0065	NB
	0.0051	NB	0.0057	0.0049	NB	0.0047	NB	NB	NB	0.005	NB	0.0048	NB	0.0047	0.0064	NB	0.0048	NB
	NB	0.0051	NB	NB	0.0029	NB	0.0056	NB	NB	NB	NB	NB	NB	NB	NB	NB	0.0051	0.0033
	0.0051	0.0055	NB	0.0059	0.0048	0.0046	NB	NB	NB	NB	NB	NB	NB	0.0062	0.0074	NB	0.005	0.0057
	0.0043	NB	0.0047	NB	0.0041	NB	NB	NB	NB	NB	NB	0.0069	0.0052	NB	NB	NB	0.005	0.006
	0.0052	NB	NB	NB	NB	0.0044	NB	NB	0.0047	NB	0.0056	0.0067	NB	NB	NB	0.0057	NB	0.0063
	0.0046	0.0048	0.0058	0.0059	0.0025	NB	NB	NB	NB	NB	0.0055	NB	0.0053	NB	NB	NB	0.0059	0.0072
	0.0048	NB	NB	0.0061	NB	NB	0.0056	NB	NB	NB	0.0047	NB	NB	0.0052	0.0051	NB	NB	0.0056
R2	0.0039	NB	0.0051	0.0048	0.005	NB	NB	0.006	0.0045	NB	NB	0.0062	NB	NB	NB	NB	NB	NB
	0.0051	0.0043	NB	NB	0.0057	NB	NB	NB	NB	NB	NB	0.0066	NB	NB	0.0035	0.0056	NB	0.0057
	NB	NB	NB	NB	NB	0.0044	0.0055	NB	0.0041	0.0026	0.006	0.0055	0.0075	NB	NB	NB	0.0055	0.0067
	NB	0.0049	0.0042	NB	NB	0.0039	NB	NB	NB	NB	NB	NB	NB	0.005	0.0055	NB	NB	0.0065
	0.0047	NB	0.0058	NB	NB	NB	NB	0.0053	0.004	NB	0.0058	0.006	NB	NB	NB	NB	NB	NB
	0.0052	0.0046	0.0051	NB	0.0048	NB	NB	0.0036	0.0041	NB	NB	NB	NB	NB	0.0056	NB	0.0065	0.007
	0.0032	0.0045	0.006	NB	NB	0.0045	NB	NB	0.0041	NB	NB	NB	NB	NB	NB	0.0047	0.0072	NB
	0.0033	0.0047	0.0048	NB	NB	NB	NB	NB	NB	0.0037	NB	0.0055	NB	0.0059	0.007	0.0055	0.0072	0.0059
	NB	0.0049	NB	NB	NB	NB	NB	NB	0.004	NB	0.0056	0.0069	NB	NB	NB	NB	0.0044	NB
	NB	NB	NB	NB	0.0047	0.0049	NB	NB	NB	NB	NB	NB	NB	NB	0.0053	0.0057	NB	0.0054
R3	0.0069	NB	0.0064	0.0049	0.0051	0.0048	NB	NB	NB	0.0047	NB	NB	0.0062	NB	NB	NB	0.0055	NB
	0.0051	0.0061	NB	NB	0.0039	NB	NB	NB	NB	NB	0.0068	NB	NB	NB	NB	NB	0.0047	NB
	0.0044	NB	0.0054	0.0042	0.0059	0.0054	0.0061	NB	NB	NB	NB	0.0057	0.006	NB	NB	0.0041	0.0045	0.006
	NB	NB	0.0059	NB	0.0041	0.0048	0.0054	NB	0.0046	NB	0.0063	NB	0.0063	0.0054	NB	NB	NB	NB
	NB	NB	0.0038	0.0052	0.0039	NB	0.0048	NB	NB	NB	0.0057	0.0068	NB	0.0063	0.0041	NB	0.005	0.0046
	0.0059	0.0045	0.0053	NB	0.0056	0.0044	NB	NB	NB	NB	NB	NB	NB	0.005	NB	NB	0.006	NB
	0.0055	NB	0.0055	NB	0.005	NB	NB	NB	NB	NB	0.0065	0.0068	0.005	0.0048	NB	NB	NB	NB
	NB	0.0057	0.0057	NB	NB	NB	NB	0.0041	NB	NB	0.0036	NB	0.0068	NB	NB	NB	NB	0.0065
	0.0049	0.0047	NB	0.0049	0.0041	0.0044	0.0049	NB	0.0036	NB	0.0058	0.0058	0.0067	NB	NB	NB	0.0046	0.0056
	0.0045	0.0025	NB	NB	0.005	0.0042	NB	NB	NB	NB	0.0063	NB	0.0052	NB	NB	NB	0.0045	NB
R4	NB	0.0044	NB	0.0049	NB	0.005	NB	NB	NB	NB	NB	0.0056	NB	0.0045	NB	NB	0.0059	NB
	NB	NB	0.0055	NB	NB	0.0059	0.0071	NB	NB	NB	0.0039	0.0058	NB	0.007	NB	NB	0.0062	NB
	NB	0.006	0.0055	NB	0.0056	NB	NB	NB	NB	NB	0.006	NB	NB	0.005	NB	NB	0.0055	NB
	0.0042	NB	NB	NB	0.0055	NB	0.0049	0.0058	NB	NB	NB	NB	0.005	0.0044	0.0064	NB	NB	0.0051
	0.0045	NB	0.0063	0.0053	0.0055	NB	0.0056	NB	0.0037	NB	0.0047	NB	0.0068	0.0049	NB	NB	0.0055	NB
	NB	0.005	NB	NB	0.0062	0.0042	NB	0.005	0.002	NB	0.006	NB	NB	0.0054	NB	NB	NB	NB
	NB	0.0049	0.0056	0.0059	0.0056	NB	NB	NB	NB	NB	0.0052	0.0056	NB	NB	NB	NB	0.0051	0.0045
	0.0056	0.0053	NB	NB	NB	NB	NB	NB	NB	NB	0.0057	0.0061	0.007	NB	0.0071	0.0061	NB	NB
	NB	NB	NB	0.0059	0.0051	0.0044	NB	NB	NB	NB	0.006	NB	0.0049	NB	NB	NB	0.0063	NB
	NB	NB	NB	0.0047	NB	NB	NB	NB	NB	NB	NB	NB	0.0066	0.0055	0.0037	NB	0.006	NB
R5	0.0051	NB	NB	0.0053	0.0042	0.0047	0.0049	NB	0.0029	NB	0.0053	NB	0.0045	NB	0.0051	NB	NB	0.0061
	NB	0.0045	0.0032	NB	0.0045	0.0045	NB	0.0051	NB	NB	0.0052	NB	0.0052	NB	0.0061	NB	0.0063	NB
	0.0067	NB	NB	NB	0.0045	0.0049	NB	0.0047	NB	NB	0.0051	NB	0.0067	0.0034	NB	NB	0.0047	NB
	0.0059	NB	NB	0.0049	0.0044	0.0051	NB	NB	NB	NB	0.0054	0.0064	0.006	NB	0.0054	NB	0.005	0.0047
	NB	NB	0.0069	NB	0.0061	NB	NB	NB	NB	NB	0.0058	0.0077	0.0062	NB	NB	NB	0.006	NB
	NB	0.0053	NB	NB	NB	NB	NB	NB	NB	NB	NB	NB	0.0057	0.005	0.0053	NB	NB	0.0046
	NB	NB	0.0059	NB	0.0051	NB	NB	NB	NB	NB	0.0053	0.0065	0.0055	0.0044	NB	NB	0.0065	NB
	NB	0.0043	0.0044	NB	0.004	0.0049	0.0063	NB	NB	NB	0.0047	NB	NB	NB	0.0053	NB	NB	0.006
	NB	0.0054	0.0043	NB	0.0043	NB	NB	NB	NB	NB	0.0054	0.006	NB	0.0053	0.006	0.0062	0.0044	0.0054
	0.0061	NB	0.0058	NB	0.0048	NB	NB	NB	NB	NB	0.0059	0.005	0.0061	0.0053	0.0043	0.0045	NB	0.006
R6	0.007	0.0059	NB	0.0048	0.0055	NB	NB	NB	NB	NB	0.004	0.0075	0.0053	NB	0.0057	NB	0.0054	NB
	NB	0.0057	0.0054	0.0048	0.0033	NB	0.0035	NB	NB	NB	NB	0.0057	0.006	NB	NB	NB	NB	0.0044
	NB	0.0031	0.0059	NB	NB	NB	0.0049	NB	NB	NB	0.0054	NB	NB	0.0065	0.0064	NB	NB	NB
	NB	NB	0.0049	NB	NB	0.0045	0.0052	NB	NB	NB	NB	0.0061	0.0046	0.006	0.0054	0.0042	0.005	NB
	NB	0.0043	NB	0.0062	NB	0.0053	0.0039	NB	NB	NB	0.0054	NB	NB	0.0051	NB	0.0052	NB	NB
	NB	NB	NB	NB	NB	NB	NB	NB	NB	NB	0.006	NB	NB	0.004	0.004	NB	0.0062	0.0053
	0.0067	NB	0.0055	0.0045	NB	NB	NB	NB	NB	NB	NB	NB	0.0056	0.0048	NB	NB	0.0065	0.0041
	NB	0.0038	NB	0.0047	0.0046	0.0063	NB	NB	NB	NB	0.0058	NB	0.0052	NB	NB	NB	NB	NB
	NB	0.0053	0.0056	NB	0.0044	0.0048	0.0049	NB	NB	NB	NB	0.0061	NB	NB	0.0063	0.004	0.0063	NB
	NB	0.0048	0.0069	NB	NB	NB	NB	NB	NB	NB	0.006	0.0067	0.0054	0.0062	0.0052	NB	NB	NB
R7							NB	0.0058					NB	0.0042	NB	NB	NB	NB
							0.0066	NB					0.0052	0.006	NB	NB	NB	NB
							0.006	0.0057					0.005	0.0057	0.0055	NB	NB	NB
							NB	0.0029					0.0047	0.0044	NB	NB	0.0053	NB
							NB	NB					NB	NB	NB	NB	0.0079	NB
							0.0033	0.0059					0.0066	0.0052	NB	NB	NB	NB
							NB	NB					NB	0.0053	NB	NB	0.0056	NB
							NB	NB					0.0058	0.0054	NB	NB	0.0057	NB
							0.0062	NB					NB	0.0043	NB	NB	0.0055	NB
							NB	NB					NB	NB	0.0062	0.0072	0.005	NB
R8							NB	NB					0.0044	0.0056	NB	NB	0.0063	NB
							0.004	0.0064					0.0043	NB	NB	0.0053	0.0061	NB
							0.0048	NB					0.0065	0.0049	0.0056	0.005	0.005	0.005
							0.0051	NB					0.0059	0.0056	NB	NB	0.0047	0.0062
							0.0061	NB					0.0059	NB	0.0062	NB	0.0055	NB
							0.0056	0.0047					0.0044	NB	0.0047	0.0061	NB	0.0041
							NB	NB					0.0052	NB	NB	NB	NB	0.0055
							NB	0.0052					0.0044	0.0042	0.0055	NB	0.0039	0.0052
							NB	NB					0.005	0.0055	0.0059	NB	0.0041	NB
							0.0041	NB					0.0049	0.0045	0.0056	NB	NB	0.0054
R9							NB	NB					0.0072	0.0061	NB	NB	NB	NB
							NB	0.0058					0.0061	0.006	NB	0.0062	0.0065	0.0033
							0.0061	0.0056					NB	0.0054	NB	NB	0.0067	0.0065
							NB	0.0059					NB	0.0068	NB	0.006	0.0035	0.0048
							NB	0.0064					NB	0.0053	0.006	0.005	NB	0.0045
							NB	NB					0.0043	0.0052	NB	0.0049	0.0047	NB
							0.0067	NB					NB	0.0052	NB	0.0051	NB	0.0055
							NB	NB					NB	0.0071	0.0043	0.0048	0.0053	NB
							NB	NB					0.0052	0.006	NB	NB	NB	NB
							NB	0.0051					NB	NB	NB	NB	0.0053	NB
R10							0.0056	0.0031					0.0051	0.0056	0.0053	0.0041	0.0063	NB
							0.003	0.0055					0.0062	0.004	0.0046	NB	0.0049	0.006
							NB	NB					NB	NB	NB	NB	NB	0.006
							0.0055	NB					NB	NB	0.0061	0.0055	NB	0.0061
							NB	NB					0.0057	0.0054	NB	NB	NB	NB
							NB	NB					NB	0.007	0.0056	NB	0.0056	0.0036
							NB	NB					0.0063	NB	NB	NB	NB	0.006
							NB	NB					0.0059	0.0058	NB	NB	NB	0.0027
							0.0043	0.005					0.0045	NB	NB	NB	NB	NB
							NB	NB					0.0032	NB	NB	NB	0.0058	NB

## Sheet: Experiment 2- Fecundity
Experiment 2
Each data point represents a number of eggs oviposited by a mosquito
	T1		T2		T3		T4
	Non-exposed	Exposed	Non-exposed	Exposed	Non-exposed	Exposed	Non-exposed	Exposed
R1	15	92	0	46	0	39	0	0
	86	6	0	0	32	67	6	0
	24	30	0	0	0	46	0	0
	29	56	0	81	47	17	0	0
	93	29	74	49	6	0	98	73
	90	79	0	67	19	0	97	0
	14	3	46	6	37	0	36	53
	3	77	62	21	0	85	0	97
	119	0	10	62	0	0	116	0
	17	0	30	25	6	92	11	0
R2	0	0	100	104	47	13	99	0
	0	0	0	15	0	99	18	124
	0	0	38	90	93	100	41	0
	0	0	25	89	40	60	0	0
	0	0	0	0	0	0	21	54
	0	0	0	0	0	69	0	40
	0	0	45	0	27	18	0	0
	0	0	0	12	13	107	0	0
	0	0	98	64	106	14	103	123
	0	0	0	0	0	0	0	0
R3			22	0	12	23	0	0
			11	70	0	8	0	124
			0	88	115	104	0	0
			68	1	26	0	0	5
			102	119	33	0	0	0
			0	103	76	102	98	0
			26	55	1	71	112	3
			35	122	2	6	0	0
			17	91	4	0	63	0
			55	0	0	0	62	84
R4			0	52	55	20	68	28
			0	59	0	96	33	9
			0	19	37	0	2	117
			34	0	88	0	2	107
			43	97	48	102	0	27
			4	0	100	66	125	6
			65	0	0	97	50	100
			0	95	101	0	91	0
			0	96	97	0	0	118
			0	116	113	0	0	0
R5			99	0	0	75
			73	3	0	0
			0	68	0	0
			111	58	2	61
			35	99	0	35
			0	82	1	106
			101	0	82	53
			0	0	0	0
			34	0	119	0
			9	35	0	0
R6			119	94	45	56
			73	0	0	0
			0	84	0	26
			20	46	103	0
			0	15	0	0
			64	0	40	80
			95	43	27	0
			82	0	24	0
			93	0	0	0
			65	0	0	0

## Sheet: Data Dictionary
T= trial= a day of testing
R= replicate
Day 15-21= number of days after hatching, blood feeding was on day 14
Non-exposed= control, exposed to 100% ethanol
Exposed= treatment, exposed to 20% PMD
NB= No Blood; mosquitoes determined to have no blood meal
